# Supplementary material for: Comparative studies of genomic and epigenetic factors influencing transcriptional variation in two insect species
Source: G3 (Bethesda). 2022 Sep 7;12(11):jkac230. doi: 10.1093/g3journal/jkac230 (PMC9635643; doi:10.1093/g3journal/jkac230)
Supplement: jkac230_Supplementary_Tables [file jkac230_supplementary_tables.xlsx]

## Sheet: Sup_Table1
Full Linear Model
Drosophila
	Mean Expression		TATA Box		Initiator Motif		Gene Length
	Coefficient	P-value	Coefficient	P-value	Coefficient	P-value	Coefficient	P-value	R2
Agren2020	-0.678	<2 x 10-16	0.102	<2 x 10-16	0.013	7.43 x 10-5	-0.024	<2 x 10-16	0.42
Brown2020	-0.728	<2 x 10-16	0.208	<2 x 10-16	0.017	2.11 x 10-9	-0.001	<2 x 10-16	0.78
Genc2020	-0.73	<2 x 10-16	0.158	<2 x 10-16	0.001	0.72	0.012	5.59 x 10-12	0.74
Hood2020	-0.769	<2 x 10-16	-0.013	1.2 x 10-6	0.007	9.31 x 10-5	0.001	0.159	0.79
Lindsey2020	-0.92	<2 x 10-16	-0.006	0.43	-0.032	4.06 x 10-12	-0.004	0.032	0.76
Miozzo2020	-0.857	<2 x 10-16	-0.006	0.41	-0.018	7.73 x 10-4	0.005	0.024	0.75
Sapiro2019	-0.752	<2 x 10-16	0.051	<2 x 10-16	-0.006	0.059	0.008	2.25 x 10-6	0.76
Seong2020	-0.86	<2 x 10-16	0.023	3.58 x 10-8	0.005	0.051	-0.007	8.57 x 10-10	0.93
Shah2020	-0.857	<2 x 10-16	0.04	1.17 x 10-7	-0.003	0.5	-0.007	7.52 x 10-4	0.75
Thackray2018	-0.897	<2 x 10-16	0.015	0.055	-0.02	6.53 x 10-5	-0.008	3.04 x 10-5	0.71
Wang2020	-0.797	<2 x 10-16	0.123	<2 x 10-16	-0.003	0.29	0.017	<2 x 10-16	0.8
Weigelt2020	-0.928	<2 x 10-16	0.033	2.48 x 10-7	-0.007	0.069	-0.011	3.37 x 10-11	0.61
Apis
	Mean Expression		TATA Box		Initiator Motif		Gene Length		CpG O/E
	Coefficient	P-value	Coefficient	P-value	Coefficient	P-value	Coefficient	P-value	Coefficient	P-value	R2
Doublet2016	-0.739	<2 x 10-16	0.008	0.518	-0.005	0.496	-0.006	0.0313	0.102	6.46e-39	0.68
Jasper2020	-0.773	<2 x 10-16	0.081	3.14e-41	0.019	2.42e-06	0.027	1.23e-109	0.2	0	0.854
Liberti2019	-0.758	<2 x 10-16	0.04	0.000126	-0.004	0.533	-0.009	7.7e-05	0.106	3.01e-53	0.807
Rutter2019	-0.755	<2 x 10-16	0.026	0.00072	-0.013	0.0113	0.006	0.000374	0.312	<2 x 10-16	0.794
Shpigler2017	-0.71	<2 x 10-16	0.027	6.59e-14	-0.005	0.0242	-0.005	8.92e-11	0.068	1.05e-171	0.939
Shpigler2018	-0.732	<2 x 10-16	0.047	1.13e-22	0.055	4.54e-71	0.029	1.11e-154	0.027	3.27e-16	0.902
Traniello2012	-0.728	<2 x 10-16	0.051	6.04e-11	0.001	0.79	0.002	0.267	0.138	<2 x 10-16	0.929
Galbraith2016	-0.764	<2 x 10-16	-0.0031	0.799	-0.0082	0.308	0.0021	0.486	0.22	<2 x 10-16	0.813

## Sheet: Sup_Table2
Linear Model after regressing out mean expression
Drosophila
	TATA Box		Initiator Motif		Gene Length
	Coefficient	P-value	Coefficient	P-value	Coefficient	P-value	R2
Agren2020	0.1	<2 x 10-16	0.014	2.22 x 10-5	-0.024	<2 x 10-16	0.027
Brown2020	0.206	<2 x 10-16	0.0185	2.25 x 10-10	9e-05	0.93	0.026
Genc2020	0.157	<2 x 10-16	0.001	0.69	0.011	1.39 x 10-11	0.029
Hood2020	-0.013	2.84 x 10-6	0.007	0.00026	0.0006	0.44	0.00057
Lindsey2020	0.005	0.47	-0.031	7.29 x 10-12	-0.004	0.048	0.012
Miozzo2020	-0.006	0.41	-0.018	0.00084	0.005	0.024	0.033
Sapiro2019	0.049	<2 x 10-16	-0.006	0.064	0.005	7.98 x 10-5	0.16
Seong2020	0.031	1.44 x 10-13	0.002	0.46	-0.012	<2 x 10-16	0.13
Shah2020	0.04	1.19 x 10-7	-0.003	0.51	-0.007	0.00058	0.14
Thackray2018	0.015	0.048	0.02	6.87 x 10-5	-0.008	4.93 x 10-5	0.067
Wang2020	0.123	<2 x 10-16	0.003	0.34	0.016	<2 x 10-16	0.059
Weigelt2020	0.033	3.06 x 10-7	0.007	0.089	-0.011	5.8 x 10-11	0.026
Apis
	TATA Box		Initiator Motif		Gene Length		CpG O/E
	Coefficient	P-value	Coefficient	P-value	Coefficient	P-value	Coefficient	P-value	R2
Doublet2016	0.008	0.497	-0.004	0.558	-0.005	0.0535	0.101	1.7e-38	0.008
Jasper2020	0.081	2.65e-41	0.024	4.38e-10	0.029	3.9e-136	0.176	0	0.086
Liberti2019	0.04	0.000103	-0.004	0.582	-0.009	0.000168	0.106	8.67e-53	0.168
Rutter2019	0.03	5.59e-05	-0.004	0.406	0.009	7.9e-08	0.287	0	0.082
Shpigler2017	0.027	5.84e-14	-0.005	0.0215	-0.005	2.39e-10	0.068	5.36e-171	0.068
Shpigler2018	0.046	7.41e-22	0.052	2.93e-64	0.026	1.48e-127	0.026	5.93e-16	0.107
Traniello2012	0.052	4.89e-11	0.001	0.78	0.002	0.192	0.138	2.04e-146	0.052
Galbraith2016	-0.0071	0.564	-0.0082	0.305	0.0023	0.433	0.217	5.93e-16	0.068

## Sheet: Sup_Table3
Results of Partial Correlation Analyses
Drosophila
	Gene Length
	Pearson	P-value
Agren2020	-0.078	1.72469e-300
Brown2020	0.005	0.117773
Genc2020	-0.064	8.77109e-59
Hood2020	-0.01	4.03383e-09
Lindsey2020	0.013	0.00554844
Miozzo2020	-0.019	3.83552e-05
Sapiro2019	0.091	1.18868e-221
Seong2020	-0.007	0.0856369
Shah2020	-0.067	2.88729e-54
Thackray2018	-0.01	0.0115734
Wang2020	0.03	1.46929e-20
Weigelt2020	-0.036	3.22621e-42
Apis
	Gene Length		CpG O/E
	Pearson	P-value	Pearson	P-value
Doublet2016	-0.03	1.78282e-09	0.082	2.36134e-60
Jasper2020	0.115	3.72589e-282	0.246	0
Liberti2019	-0.028	7.21788e-08	0.066	3.28365e-36
Rutter2019	0.032	8.93837e-11	0.357	0
Shpigler2017	-0.018	6.51824e-07	0.064	8.10854e-68
Shpigler2018	0.056	7.41741e-60	0.019	7.7232e-08
Traniello2012	0.004	0.56008	0.145	1.06599e-85
Galbraith2016	0.014	0.206392	0.276	2.53842e-150

## Sheet: Sup_Table 4
Results using only methylated genes in honey bees. Methylated genes are defined as in Sarda et al. (2012) using a CpG O/E 0.8 as a cutoff. A total of 6,012 genes are used.
Results after regresssing expression out are shown below. CpG O/E is highly significant in this subset.
	TATA Box Coef	TATA Box p-value	Initiator Coef	Initiator p-value	Gene Length Coef	Gene Length p-value	CpG_OE Coef	CpG_OE p-value	Adj R-squared
Doublet2016	0	0.975	-0.01	0.367	-0.014	0.00657	0.054	0.0271	0.004
Jasper2020	0.017	0.00755	-0.009	0.0671	0.005	0.0264	0.025	0.0119	0.082
Liberti2019	0.011	0.396	0.008	0.413	-0.002	0.696	0.036	0.0934	0.173
Rutter2019	-0.029	0.00116	0.001	0.929	-0.011	0.000503	0.1	2.76e-12	0.009
Shpigler2017	0.021	2.54e-06	-0.005	0.135	-0.008	3.21e-07	0.028	0.000117	0.061
Shpigler2018	0.013	0.0223	0.037	1.07e-19	0.045	1.27e-114	0.115	3.59e-35	0.154
Traniello2012	0.012	0.183	0.007	0.329	0.002	0.483	0.079	2.52e-07	0.017
Wu2020	-0.036	0.0109	0.006	0.577	0.005	0.33	0.067	0.00619	0.004

## Sheet: Sup_Table 5
Results using WGBS data set from Wu et al. (2020) and gene expression from Galbraith et al. (2016)
Full model
	t-value	P
Intercept	1522.04	<2e-16
log(length)	-34.14	<2e-16
TATA box	-14.33	<2e-16
Initiator	-6.12	9.2e-10
mean expression	-1233	<2e-16
I(mean^2)	659.1	<2e-16
DNA methylation	-129.27	<2e-16
		r^2 = 0.93
Results after expression variables are regressed out
	t-value	P
Intercept	28.66	<2e-16
log(length)	-18.08	<2e-16
TATA box	-12.65	<2e-16
Initiator	3.39	0.00069
DNA methylation	-115.76	<2e-16
		r^2 = 0.04
